# Supplementary material for: An Estimation of the Antiviral Activity and Toxicity of Biologically Active Substances Obtained from the Raw Materials of Artemisia cina Berg. In Vitro and In Vivo
Source: Molecules. 2023 Jul 14;28(14):5413. doi: 10.3390/molecules28145413 (PMC10384809; doi:10.3390/molecules28145413)
Supplement: Supplementary file 1 [file molecules-28-05413-s001.zip]

Archive with 1 entries (1 files):
- molecules-2406177-supplementary.pdf
